# Supplementary material for: Hyperactivation of mTORC1 signaling mediates folliculin deficiency–induced pulmonary cyst formation in Birt-Hogg-Dubé syndrome
Source: J Clin Invest. 2026 Feb 16;136(4):e194300. doi: 10.1172/JCI194300 (PMC12904720; doi:10.1172/JCI194300)
Supplement: Supporting data values [file jci-136-194300-s011.xlsx]

## Sheet: Fig2B-body Weight
Ages	P7	P7	P14	P14	1M	1M	4M	4M
Genotypes	WT	KO	WT	KO	WT	KO	WT	KO
Body Weight	3	2.5	5.1	4.2	13.11	12.9	21.5	15.9
	3.1	3.1	5.1	4.6	14.2	13.46	22.3	16.8
	3.51	3.4	5.1	4.82	14.63	14.3	22.48	20.19
	3.8	3.43	6.77	6.17	14.9	14.9	22.66	21.3
	3.81	3.77	8.27	7.08	15.48	15.04	22.7	21.4
	3.9	3.79	8.3	7.55		15.32	23.1	21.4
	4.38	3.95	9.27	9.03		15.6	23.8	22.08
		4.4					23.9	22.1
							24.34	22.65
							24.9	23.36
							26	24.5
							27.3	26.6
							29.2	27.4
							29.5	27.4
							29.8	27.64
							30.2	30.2
							30.8

## Sheet: Fig2D-MLI
Ages	P1	P1	P7	P7	P14	P14	4M	4M
Genotypes	WT	KO	WT	KO	WT	KO	WT	KO
MLI	64.622	72.92	34.492	64.2	33.894	69.102	39.036	70.632
	64.684	84.059	40.1	65.7	39.479	69.608	36.988	90.951
	72.964	88.606	44.257	66.5	40.131	71.664	32.484	92.043
	79.756		44.6	75.5	40.372	79.429	33.241	95.763
			44.6	77.538	40.698	84.956	32.827	96.671
			45.924	78.876		87.082	34.198	98.411
			50.1	80.843			41.613	98.847

## Sheet: Fig3C-MLI
4M lungs
Genotype	WT	KO
MLI	29.462	35.874
	30.787	37.649
	31.464	39.217
	33.048	39.522
	33.655	39.678
	34.385	41.704

## Sheet: Fig4
Panel B		Ratio of KO to WT integrated density
Ages	P7
Genotype	WT	Flcn KO		WT	Flcn KO		WT	Flcn KO		WT	Flcn KO		WT	Flcn KO		WT	Flcn KO
Protein stained	Acta2	Acta2		Pecam1	Pecam1		Tubb4a	Tubb4a		Scgb1a1	Scgb1a1		Pdpn	Pdpn		Sftpc	Sftpc
Ratio	1.00535	0.823855		0.953355	0.750256		1.13844	1.12613		0.997031	1.13325		0.94702	0.942788		1.16187	1.00154
	1.01159	0.918597		1.1937	0.967301		1.10807	1.08901		0.989262	0.845516		1.08998	0.966509		1.00473	0.840085
	0.980099	0.753201		1.02854	0.939753		0.894038	1.07841		0.858288	1.31846		0.90334	1.16617		0.851867	1.08677
	1.00295	0.742495		0.824404	0.987424		0.859454	1.08683		1.15542	0.959509		1.05966	1.07498		0.981528	0.847226
Ages	4M
Genotype	WT	Flcn KO		WT	Flcn KO		WT	Flcn KO		WT	Flcn KO		WT	Flcn KO		WT	Flcn KO
protein stained	Acta2	Acta2		Pecam1	Pecam1		Tubb4a	Tubb4a		Scgb1a1	Scgb1a1		Pdpn	Pdpn		Sftpc	Sftpc
Ratio	0.986685	1.09414		1.00345	1.09067		1.08375	0.983753		1.00023	0.721846		0.862736	0.983783		1.04628	0.938128
	0.945652	0.950878		0.934945	0.986959		0.961154	0.840992		0.920158	0.876956		0.939755	1.09883		0.952975	1.11848
	0.963235	0.905753		1.06738	0.951214		0.814872	0.968483		0.947774	0.896948		1.09986	1.04409		0.98005	1.09008
	1.10443	1.03714		0.994222	1.14399		1.14022	0.819054		1.13183	0.57145		1.09765	0.962204		1.0207	1.06709
Panel D		Ki67⁺ /cytokeratin- cells %
Genotype	WT	Flcn KO
percentage%	26.7	7.5
	25.35	13.3
	30.33	6.75
	34.54	6.39
Panel E		EDU⁺ cultured cells %
Genotype	WT	Flcn KO
percentage%	34.51	24.32
	40.91	24.49
	39.52	21.1

## Sheet: Fig5C-Ct
Age	4M	4M		4M	4M		4M	4M		4M	4M		P7	P7		P7	P7		P7	P7		P7	P7
Gene	Ctsk	Ctsk		Gpnmb	Gpnmb		Mlana	Mlana		Rragd	Rragd		Ctsk	Ctsk		Gpnmb	Gpnmb		Mlana	Mlana		Rragd	Rragd
Genotype	WT	KO		WT	KO		WT	KO		WT	KO		WT	KO		WT	KO		WT	KO		WT	KO
Arbitrary Unit	0.832931	2.44022		1.01181	12.551		1.05927	10.3661		0.670133	1.01668		1.03157	5.34952		1	5.41888		1	11.1905		1	3.69464
	0.69399	4.20886		1.18797	15.406		1.13655	7.87358		1.01415	1.90165		1	2.53274		1	8.50711		1	15.73		1	3.69598
	1.54668	1.94148		0.912555	15.3864		0.867922	14.9125		1.17167	2.77523		1.00734	10.5078		0.931917	2.7138		1.13898	14.1544		1.00187	2.70032
	0.926397	1.58861		0.88766	7.51047		0.935574	5.89159		1.14405	1.76758		0.992658	8.39233		1.06808	3.76773		0.861022	11.1271		0.99813	3.09558
				1	19.0347		0.33182	14.4951		0.5	2.89659		1.24439	4.62519		0.818625	5.48448		0.917345	6.22648		1.45296	1.99924
													0.755614	3.20663		1.18138	4.09944		1.08265	19.3207		0.547042	1.99046

## Sheet: Fig6C-MLI
4M lungs
Genotype	WT	LE KO	LM KO	LEM KO
MLI	39.036	37.388	70.632	91.295
	36.988	52.136	90.951	83.664
	32.484	36.851	95.763	91.613
	33.241	31.321	96.671	85.263
	32.827	33.066	98.411	81.365
	34.198	41.613	98.847	112.209
	41.613		92.043	94.313

## Sheet: Fig7D-MLI
4M lungs
Genotype	WT	Flcn KO	Flcn/Rptor KO
MLI	35.751	70.632	44.363
	31.658	90.951	50.71
	39.036	92.043	53.852
	36.988	95.763	46.672
	32.484	96.671	47.027
	33.241	98.411
	32.827	98.847
	34.198
	41.613

## Sheet: Fig8C-MLI
Genotype	WT	WT	Flcn KO	Flcn KO
Treatment	Control	Rapamycin	Control	Rapamycin
MLI	29.1028	33.3524	89.9453	46.7775
	28.9308	34.1177	65.0042	34.2558
	25.5575	28.0728	46.2798	40.4075
	33.3746	25.7074	70.7061	34.8944
	30.4394	34.0365	80.8438	42.6107
			72.7775	37.2662

## Sheet: Supplemental Fig1B
	Densitometric analysis of p-S6/S6
Genotype	WT	Flcn KO
Ratio	0.842175	3.85042
	1.13748	2.3468
	1.02034	4.59326
	Densitometric analysis of p-4EBP1/4EBP1
Genotype	WT	Flcn KO
Ratio	0.717393	1.49674
	1.27384	1.55879
	1.00877	1.73446
